# Supplementary material for: VPAC1 and VPAC2 Receptor Heterozygosity Confers Distinct Biological Properties to BV2 Microglial Cells
Source: Cells. 2025 May 23;14(11):769. doi: 10.3390/cells14110769 (PMC12153799; doi:10.3390/cells14110769)
Supplement: Supplementary file 1 [file cells-14-00769-s001.zip]

Archive with 1 entries (1 files):
- cells-3569855-supplementary.pdf
